# Supplementary material for: Molecular Analysis of Precursor Lesions in Familial Pancreatic Cancer
Source: PLoS One. 2013 Jan 23;8(1):e54830. doi: 10.1371/journal.pone.0054830 (PMC3553106; doi:10.1371/journal.pone.0054830)
Supplement: Table S1 — Deregulated genes involved in actin cytoskeleton and motility. (XLS) [file pone.0054830.s004.xls]

## Sheet: Table S1
Table S1 Deregulated genes involved in actin cytoskeleton and motility
Symbol	Entrez Gene ID for Human	Entrez gene name	Affymetrix(A1)	Affymetrix(A2)	Affymetrix(A3)	Log Ratio(A1)	Log Ratio(A2)	Log Ratio(A3)	Location	Type(s)
ABL1	25	c-abl oncogene 1, non-receptor tyrosine kinase	--	202123_s_at	202123_s_at		1.402	1.076	Nucleus	kinase
ABI2	10152	abl-interactor 2	--	225098_at	--		1.357		Cytoplasm	other
ACTA2	59	actin, alpha 2, smooth muscle, aorta	200974_at	200974_at	200974_at	1.309	2.347	4.442	Cytoplasm	other
ACTB	60	actin, beta	--	200801_x_at	213867_x_at		1.370	1.581	Cytoplasm	other
ACTN1	87	actinin, alpha 1	--	--	208636_at			1.934	Cytoplasm	other
ACTR2	10097	ARP2 actin-related protein 2 homolog (yeast)	--	--	200728_at			1.563	Plasma Membrane	other
ACTR3	10096	ARP3 actin-related protein 3 homolog (yeast)	--	--	200996_at			1.536	Plasma Membrane	other
APC2	10297	adenomatosis polyposis coli 2	--	205320_at	--		−1.403		Cytoplasm	other
ARPC2	10109	actin related protein 2/3 complex, subunit 2, 34kDa	--	--	208679_s_at			1.320	Cytoplasm	other
ARHGEF7	8874	Rho guanine nucleotide exchange factor (GEF) 7	--	202548_s_at	--		1.241		Cytoplasm	other
ARPC1B	10095	actin related protein 2/3 complex, subunit 1B, 41kDa	--	--	201954_at			1.427	Cytoplasm	other
ARPC5L	81873	actin related protein 2/3 complex, subunit 5-like	--	--	226915_s_at			1.368	unknown	other
CDC42	998	cell division cycle 42 (GTP binding protein, 25kDa)	--	226400_at	226400_at		1.645	1.420	Cytoplasm	enzyme
CFL1	1072	cofilin 1 (non-muscle)	--	200021_at	200021_at		1.231	1.454	Nucleus	other
EFNA1	1942	ephrin-A1	--	--	202023_at			1.188	Plasma Membrane	other
EFNB2	1948	ephrin-B2	--	202668_at	202668_at		1.863	2.392	Plasma Membrane	other
EGF	1950	epidermal growth factor	--	--	206254_at			−1.050	Extracellular Space	growth factor
EPHA2	1969	EPH receptor A2	--	--	203499_at			1.544	Plasma Membrane	kinase
EPHA3	2042	EPH receptor A3	--	--	206070_s_at			1.767	Plasma Membrane	kinase
EPHB3	2049	EPH receptor B3	--	204600_at	1438_at		−1.528	−1.331	Plasma Membrane	kinase
FYN	2534	FYN oncogene related to SRC, FGR, YES	--	210105_s_at	216033_s_at		1.305	1.093	Plasma Membrane	kinase
EZR	7430	ezrin	--	208621_s_at	--		1.507		Plasma Membrane	other
F2R	2149	coagulation factor II (thrombin) receptor	--	--	203989_x_at			1.033	Plasma Membrane	G-protein coupled receptor
FGF18	8817	fibroblast growth factor 18	--	206986_at	--		−1.444		Extracellular Space	growth factor
FN1	2335	fibronectin 1	--	--	212464_s_at			4.260	Plasma Membrane	enzyme
GNA13	10672	guanine nucleotide binding protein (G protein), alpha 13	--	--	224761_at			1.184	Plasma Membrane	enzyme
GNAS	2778	GNAS complex locus	--	217058_at	--		−1.420		Plasma Membrane	enzyme
GNAI1	2770	guanine nucleotide binding protein (G protein), alpha inhibiting activity polypeptide 1	--	227692_at	227692_at		1.255	1.253	Plasma Membrane	enzyme
GNAQ	2776	guanine nucleotide binding protein (G protein), q polypeptide	--	--	224862_at			1.111	Plasma Membrane	enzyme
GNB1	2782	guanine nucleotide binding protein (G protein), beta polypeptide 1	--	--	200744_s_at			1.063	Plasma Membrane	enzyme
GNB4	59345	guanine nucleotide binding protein (G protein), beta polypeptide 4	--	--	225710_at			2.549	Plasma Membrane	enzyme
GNB1L	54584	guanine nucleotide binding protein (G protein), beta polypeptide 1-like	--	223564_s_at	--		−1.013		unknown	other
GRIN1	2902	glutamate receptor, ionotropic, N-methyl D-aspartate 1	--	210782_x_at	--		−1.024		Plasma Membrane	ion channel
GRIN2C	2905	glutamate receptor, ionotropic, N-methyl D-aspartate 2C	--	217573_at	--		−1.009		Plasma Membrane	ion channel
GSN	2934	gelsolin	--	200696_s_at	200696_s_at		2.077	1.535	Extracellular Space	other
IQGAP1	8826	IQ motif containing GTPase activating protein 1	--	--	200791_s_at			1.162	Cytoplasm	other
ITGA2	3673	integrin, alpha 2 (CD49B, alpha 2 subunit of VLA-2 receptor)	--	--	227314_at			2.800	Plasma Membrane	other
ITGA3	3675	integrin, alpha 3 (antigen CD49C, alpha 3 subunit of VLA-3 receptor)	--	--	201474_s_at			1.153	Plasma Membrane	other
ITGB1	3688	integrin, beta 1 (fibronectin receptor, beta polypeptide, antigen CD29 includes MDF2, MSK12)	--	--	211945_s_at			1.167	Plasma Membrane	transmembrane receptor
ITSN1	6453	intersectin 1 (SH3 domain protein)	--	209297_at	--		1.075		Cytoplasm	other
KRAS	3845	v-Ki-ras2 Kirsten rat sarcoma viral oncogene homolog	--	214352_s_at	--		1.715		Cytoplasm	enzyme
KALRN	8997	kalirin, RhoGEF kinase	--	227750_at	227750_at		1.209	1.376	Cytoplasm	kinase
MAP4K4	9448	mitogen-activated protein kinase kinase kinase kinase 4	--	--	218181_s_at			1.185	Cytoplasm	kinase
MSN	4478	moesin	--	200600_at	200600_at		1.253	2.313	Plasma Membrane	other
MYH10	4628	myosin, heavy chain 10, non-muscle	--	--	212372_at			1.291	Cytoplasm	other
MYH11	4629	myosin, heavy chain 11, smooth muscle	--	201497_x_at	--		1.252		Cytoplasm	other
MYH13	8735	myosin, heavy chain 13, skeletal muscle	208208_at	208208_at	--	−1.068	−1.580		Cytoplasm	other
MYH14	79784	myosin, heavy chain 14, non-muscle	--	217660_at	--		−1.234		Extracellular Space	other
MYL9	10398	myosin, light chain 9, regulatory	--	201058_s_at	201058_s_at		1.583	3.184	Cytoplasm	other
MYLK	4638	myosin light chain kinase	224823_at	224823_at	224823_at	1.293	2.601	3.075	Cytoplasm	kinase
PAK1	5058	p21 protein (Cdc42/Rac)-activated kinase 1	--	230100_x_at	--		1.101		Cytoplasm	kinase
PAK3	5063	p21 protein (Cdc42/Rac)-activated kinase 3	--	214607_at	214607_at		−1.315	−2.205	Cytoplasm	kinase
PDGFA	5154	platelet-derived growth factor alpha polypeptide	--	205463_s_at	--		−1.043		Extracellular Space	growth factor
PDGFC	56034	platelet derived growth factor C	--	--	222719_s_at			1.778	Extracellular Space	growth factor
PGF	5228	placental growth factor	--	209652_s_at	--		−1.028		Extracellular Space	growth factor
PFN1	5216	profilin 1	--	--	200634_at			1.171	Cytoplasm	other
PIK3CB	5291	phosphoinositide-3-kinase, catalytic, beta polypeptide	--	212688_at	--		−1.145		Cytoplasm	kinase
PIK3CD	5293	phosphoinositide-3-kinase, catalytic, delta polypeptide	--	211230_s_at	--		−1.024		Cytoplasm	kinase
PIK3R1	5295	phosphoinositide-3-kinase, regulatory subunit 1 (alpha)	--	212240_s_at	--		1.399		Cytoplasm	other
PIKFYVE	200576	phosphoinositide kinase, FYVE finger containing	--	213111_at	--		−1.061		Cytoplasm	kinase
PPP1CC	5501	protein phosphatase 1, catalytic subunit, gamma isozyme	200726_at	200726_at	--	−1.513	−1.122		Cytoplasm	phosphatase
PIK3C2A	5286	phosphoinositide-3-kinase, class 2, alpha polypeptide	--	226094_at	226094_at		1.222	1.137	Cytoplasm	kinase
PPP1CB	5500	protein phosphatase 1, catalytic subunit, beta isozyme	--	228222_at	228222_at		1.430	1.913	Cytoplasm	phosphatase
RAC1	5879	ras-related C3 botulinum toxin substrate 1 (rho family, small GTP binding protein Rac1)	--	--	208641_s_at			1.309	Plasma Membrane	enzyme
RAC2	5880	ras-related C3 botulinum toxin substrate 2 (rho family, small GTP binding protein Rac2)	--	--	213603_s_at			1.499	Cytoplasm	enzyme
RAC3	5881	ras-related C3 botulinum toxin substrate 3 (rho family, small GTP binding protein Rac3)	--	206103_at	--		−1.117		Cytoplasm	enzyme
RAP1B	5908	RAP1B, member of RAS oncogene family	--	--	200833_s_at			1.411	Cytoplasm	enzyme
RHOA	387	ras homolog gene family, member A	--	200059_s_at	200059_s_at		1.040	1.715	Cytoplasm	enzyme
RHOB	388	ras homolog gene family, member B	--	212099_at	212099_at		2.128	1.576	Cytoplasm	enzyme
RHOD	29984	ras homolog gene family, member D	--	209885_at	--		−1.116		Cytoplasm	enzyme
RHOU	58480	ras homolog gene family, member U	--	223168_at	--		1.048		Cytoplasm	enzyme
RND3	390	Rho family GTPase 3	--	212724_at	212724_at		2.317	1.972	Cytoplasm	enzyme
ROCK1	6093	Rho-associated, coiled-coil containing protein kinase 1	--	230239_at	--		−1.134		Cytoplasm	kinase
ROCK2	9475	Rho-associated, coiled-coil containing protein kinase 2	--	202762_at	--		1.215		Cytoplasm	kinase
RHOA	387	ras homolog gene family, member A	--	200059_s_at	200059_s_at		1.040	1.715	Cytoplasm	enzyme
RRAS	6237	related RAS viral (r-ras) oncogene homolog	--	212647_at	212647_at		1.002	1.404	Cytoplasm	enzyme
SDC2	6383	syndecan 2	--	212154_at	--		−1.376		Plasma Membrane	other
SORBS1	10580	sorbin and SH3 domain containing 1	--	211705_s_at	--		−1.391		Plasma Membrane	other
SOS1	6654	son of sevenless homolog 1 (Drosophila)	--	--	227426_at			1.227	Cytoplasm	other
TMSB10/TMSB4X	9168|7114	thymosin beta 4, X-linked	--	--	217733_s_at			1.760	Cytoplasm	other
VAV3	10451	vav 3 guanine nucleotide exchange factor	--	--	218807_at			−1.085	Extracellular Space	cytokine
VCL	7414	vinculin	--	--	200931_s_at			1.108	Plasma Membrane	enzyme
VEGFA	7422	vascular endothelial growth factor A	--	--	211527_x_at			1.945	Extracellular Space	growth factor
A1= probes from Non-X vs N comparison
A2= probes from X vs N comparison
A3= probes from PDAC vs N comparison
