# Supplementary material for: Molecular Analysis of Precursor Lesions in Familial Pancreatic Cancer
Source: PLoS One. 2013 Jan 23;8(1):e54830. doi: 10.1371/journal.pone.0054830 (PMC3553106; doi:10.1371/journal.pone.0054830)
Supplement: Table S2 — Deregulated genes involved in integrin signaling and adhesion. (XLS) [file pone.0054830.s005.xls]

## Sheet: Table S2
Table S2 Deregulated genes involved in integrin signaling and adhesion
Symbol	Entrez Gene ID for Human	Entrez Gene Name	Affymetrix(A1)	Affymetrix(A2)	Affymetrix(A3#)	Log Ratio(A1)	Log Ratio(A2)	Log Ratio(A3)	Location	Type(s)
ABL1	25	c-abl oncogene 1, non-receptor tyrosine kinase	--	202123_s_at	202123_s_at		1.402	1.076	Nucleus	kinase
ACTA2	59	actin, alpha 2, smooth muscle, aorta	200974_at	200974_at	200974_at	1.309	2.347	4.442	Cytoplasm	other
ACTB	60	actin, beta	--	200801_x_at	213867_x_at		1.370	1.581	Cytoplasm	other
ACTN1	87	actinin, alpha 1	--	--	208636_at			1.934	Cytoplasm	other
ACTR2	10097	ARP2 actin-related protein 2 homolog (yeast)	--	--	200728_at			1.563	Plasma Membrane	other
ACTR3	10096	ARP3 actin-related protein 3 homolog (yeast)	--	--	200996_at			1.536	Plasma Membrane	other
ARF1	375	ADP-ribosylation factor 1	244504_x_at	244504_x_at	--	−1.133	−1.322		Cytoplasm	enzyme
ARF6	382	ADP-ribosylation factor 6	--	203312_x_at	224788_at		1.210	1.311	Plasma Membrane	transporter
ARHGAP5	394	Rho GTPase activating protein 5	--	233849_s_at	--		1.346		Cytoplasm	enzyme
ARHGAP26	23092	Rho GTPase activating protein 26	--	226576_at	--		1.457		Cytoplasm	other
ARHGEF7	8874	Rho guanine nucleotide exchange factor (GEF) 7	--	202548_s_at	--		1.241		Cytoplasm	other
ARPC2	10109	actin related protein 2/3 complex, subunit 2, 34kDa	--	--	208679_s_at			1.320	Cytoplasm	other
ARPC1B	10095	actin related protein 2/3 complex, subunit 1B, 41kDa	--	--	201954_at			1.427	Cytoplasm	other
ARPC5L	81873	actin related protein 2/3 complex, subunit 5-like	--	--	226915_s_at			1.368	unknown	other
ASAP1	50807	ArfGAP with SH3 domain, ankyrin repeat and PH domain 1	--	--	224796_at			1.776	Plasma Membrane	other
BMP2	650	bone morphogenetic protein 2	--	205290_s_at	--		1.307		Extracellular Space	growth factor
CAPN1	823	calpain 1, (mu/I) large subunit	--	232012_at	--		1.025		Cytoplasm	peptidase
CAPN5	726	calpain 5	--	226292_at	--		1.195		Cytoplasm	peptidase
CAPN8	388743	calpain 8	--	229030_at	229030_at		2.944	2.695	Cytoplasm	peptidase
CAPNS1	826	calpain, small subunit 1	--	200001_at	200001_at		1.066	1.332	Cytoplasm	peptidase
CAV1	857	caveolin 1, caveolae protein, 22kDa	212097_at	212097_at	212097_at	1.188	2.400	1.633	Plasma Membrane	other
CDC42	998	cell division cycle 42 (GTP binding protein, 25kDa)	--	226400_at	226400_at		1.645	1.420	Cytoplasm	enzyme
CTNNB1	1499	catenin (cadherin-associated protein), beta 1, 88kDa	--	--	223679_at			2.016	Nucleus	transcription regulator
CTTN	2017	cortactin	--	--	227473_at			1.224	Plasma Membrane	other
EGF	1950	epidermal growth factor	--	--	206254_at			−1.050	Extracellular Space	growth factor
EGFR	1956	epidermal growth factor receptor	210984_x_at	201983_s_at	--	1.093	1.948		Plasma Membrane	kinase
FYN	2534	FYN oncogene related to SRC, FGR, YES	--	210105_s_at	216033_s_at		1.305	1.093	Plasma Membrane	kinase
FBLIM1	54751	filamin binding LIM protein 1	--	--	225258_at			1.506	Plasma Membrane	other
FERMT2	10979	fermitin family member 2	--	--	209210_s_at			1.746	Cytoplasm	other
FLNA	2316	filamin A, alpha	--	--	200859_x_at			2.075	Cytoplasm	other
FLNB	2317	filamin B, beta	--	--	208613_s_at			1.031	Cytoplasm	other
FN1	2335	fibronectin 1	--	--	212464_s_at			4.260	Plasma Membrane	enzyme
FOS	2353	FBJ murine osteosarcoma viral oncogene homolog	--	209189_at	209189_at		1.931	1.258	Nucleus	transcription regulator
GIT2	9815	G protein-coupled receptor kinase interacting ArfGAP 2	225558_at	225558_at	--	−1.313	−1.058		Nucleus	other
HIF1A	3091	hypoxia inducible factor 1, alpha subunit (basic helix-loop-helix transcription factor)	--	--	200989_at			1.457	Nucleus	transcription regulator
IRS1	3667	insulin receptor substrate 1	--	238933_at	--		1.297		Cytoplasm	other
IRS2	8660	insulin receptor substrate 2	--	209185_s_at	--		1.024		Cytoplasm	other
ITGA2	3673	integrin, alpha 2 (CD49B, alpha 2 subunit of VLA-2 receptor)	--	--	227314_at			2.800	Plasma Membrane	other
ITGA3	3675	integrin, alpha 3 (antigen CD49C, alpha 3 subunit of VLA-3 receptor)	--	--	201474_s_at			1.153	Plasma Membrane	other
ITGA8	8516	integrin, alpha 8	--	242071_x_at	--		−1.488		Plasma Membrane	other
ITGA9	3680	integrin, alpha 9	--	--	227297_at			1.450	Plasma Membrane	other
ITGB1	3688	integrin, beta 1 (fibronectin receptor, beta polypeptide, antigen CD29 includes MDF2, MSK12)	--	--	211945_s_at			1.167	Plasma Membrane	transmembrane receptor
ITGB2	3689	integrin, beta 2 (complement component 3 receptor 3 and 4 subunit)	202803_s_at	202803_s_at	--	−1.441	−1.329		Plasma Membrane	other
ITGB4	3691	integrin, beta 4	--	204990_s_at	204990_s_at		1.426	1.554	Plasma Membrane	transmembrane receptor
ITGB5	3693	integrin, beta 5	--	--	201125_s_at			1.614	Plasma Membrane	other
ITGB6	3694	integrin, beta 6	--	226535_at	226535_at		2.112	2.963	Plasma Membrane	other
ITGB8	3696	integrin, beta 8	--	226189_at	--		1.046		Plasma Membrane	other
LEF1	51176	lymphoid enhancer-binding factor 1	--	--	221558_s_at			1.719	Nucleus	transcription regulator
LIMS1	3987	LIM and senescent cell antigen-like domains 1	--	--	212687_at			1.226	Cytoplasm	other
MAPK10	5602	mitogen-activated protein kinase 10	--	204813_at	--		1.391		Cytoplasm	kinase
MUC1	4582	mucin 1, cell surface associated	--	207847_s_at	--		2.132		Plasma Membrane	other
MMP9	4318	matrix metallopeptidase 9 (gelatinase B, 92kDa gelatinase, 92kDa type IV collagenase)	--	--	203936_s_at			1.812	Extracellular Space	peptidase
MYH10	4628	myosin, heavy chain 10, non-muscle	--	--	212372_at			1.291	Cytoplasm	other
MYH11	4629	myosin, heavy chain 11, smooth muscle	--	201497_x_at	--		1.252		Cytoplasm	other
MYH13	8735	myosin, heavy chain 13, skeletal muscle	208208_at	208208_at	--	−1.068	−1.580		Cytoplasm	other
MYH14	79784	myosin, heavy chain 14, non-muscle	--	217660_at	--		−1.234		Extracellular Space	other
MYL9	10398	myosin, light chain 9, regulatory	--	201058_s_at	201058_s_at		1.583	3.184	Cytoplasm	other
MYLK	4638	myosin light chain kinase	224823_at	224823_at	224823_at	1.293	2.601	3.075	Cytoplasm	kinase
PAK1	5058	p21 protein (Cdc42/Rac)-activated kinase 1	--	230100_x_at	--		1.101		Cytoplasm	kinase
PAK3	5063	p21 protein (Cdc42/Rac)-activated kinase 3	--	214607_at	214607_at		−1.315	−2.205	Cytoplasm	kinase
PGF	5228	placental growth factor	--	209652_s_at	--		−1.028		Extracellular Space	growth factor
PDGFC	56034	platelet derived growth factor C	--	--	222719_s_at			1.778	Extracellular Space	growth factor
PIK3C2A	5286	phosphoinositide-3-kinase, class 2, alpha polypeptide	--	226094_at	226094_at		1.222	1.137	Cytoplasm	kinase
PIK3CB	5291	phosphoinositide-3-kinase, catalytic, beta polypeptide	--	212688_at	--		−1.145		Cytoplasm	kinase
PIK3CD	5293	phosphoinositide-3-kinase, catalytic, delta polypeptide	--	211230_s_at	--		−1.024		Cytoplasm	kinase
PIK3R1	5295	phosphoinositide-3-kinase, regulatory subunit 1 (alpha)	--	212240_s_at	--		1.399		Cytoplasm	other
PPP1CC	5501	protein phosphatase 1, catalytic subunit, gamma isozyme	200726_at	200726_at	--	−1.513	−1.122		Cytoplasm	phosphatase
PPP1CB	5500	protein phosphatase 1, catalytic subunit, beta isozyme	--	228222_at	228222_at		1.430	1.913	Cytoplasm	phosphatase
PPAP2B	8613	phosphatidic acid phosphatase type 2B	--	212226_s_at	--		2.201		Plasma Membrane	phosphatase
PPP1R14B	26472	protein phosphatase 1, regulatory (inhibitor) subunit 14B	212680_x_at	212680_x_at	212680_x_at	−1.529	−2.482	−1.366	Cytoplasm	phosphatase
PPP2R1B	5519	protein phosphatase 2, regulatory subunit A, beta	--	--	202883_s_at			−1.256	unknown	phosphatase
PTEN	5728	phosphatase and tensin homolog	--	225363_at	--		1.318		Cytoplasm	phosphatase
RAC1	5879	ras-related C3 botulinum toxin substrate 1 (rho family, small GTP binding protein Rac1)	--	--	208641_s_at			1.309	Plasma Membrane	enzyme
RAC2	5880	ras-related C3 botulinum toxin substrate 2 (rho family, small GTP binding protein Rac2)	--	--	213603_s_at			1.499	Cytoplasm	enzyme
RAC3	5881	ras-related C3 botulinum toxin substrate 3 (rho family, small GTP binding protein Rac3)	--	206103_at	--		−1.117		Cytoplasm	enzyme
RALA	5898	v-ral simian leukemia viral oncogene homolog A (ras related)	--	--	224880_at			1.200	Cytoplasm	enzyme
RAP2A	5911	RAP2A, member of RAS oncogene family	--	221830_at	--		1.140		Plasma Membrane	enzyme
RAP1B	5908	RAP1B, member of RAS oncogene family	--	--	200833_s_at			1.411	Cytoplasm	enzyme
RAP2B	5912	RAP2B, member of RAS oncogene family	--	--	227897_at			2.045	Plasma Membrane	enzyme
RHOA	387	ras homolog gene family, member A	--	200059_s_at	200059_s_at		1.040	1.715	Cytoplasm	enzyme
RHOB	388	ras homolog gene family, member B	--	212099_at	212099_at		2.128	1.576	Cytoplasm	enzyme
RHOD	29984	ras homolog gene family, member D	--	209885_at	--		−1.116		Cytoplasm	enzyme
RHOU	58480	ras homolog gene family, member U	--	223168_at	--		1.048		Cytoplasm	enzyme
RND3	390	Rho family GTPase 3	--	212724_at	212724_at		2.317	1.972	Cytoplasm	enzyme
RRAS	6237	related RAS viral (r-ras) oncogene homolog	--	212647_at	212647_at		1.002	1.404	Cytoplasm	enzyme
ROCK1	6093	Rho-associated, coiled-coil containing protein kinase 1	--	230239_at	--		−1.134		Cytoplasm	kinase
SOS1	6654	son of sevenless homolog 1 (Drosophila)	--	--	227426_at			1.227	Cytoplasm	other
TNK2	10188	tyrosine kinase, non-receptor, 2	--	228279_s_at	--		−1.075		Cytoplasm	kinase
TNS1	7145	tensin 1	--	218863_s_at	--		−1.092		Plasma Membrane	other
TSPAN1	10103	tetraspanin 1	--	209114_at	209114_at		1.226	1.628	unknown	other
TSPAN3	10099	tetraspanin 3	--	--	200973_s_at			1.336	Plasma Membrane	other
TGFB1I1	7041	transforming growth factor beta 1 induced transcript 1	--	209651_at	209651_at		1.542	2.132	Nucleus	transcription regulator
TMSB10/TMSB4X	9168|7114	thymosin beta 4, X-linked	--	--	217733_s_at			1.760	Cytoplasm	other
TNFRSF1A	7132	tumor necrosis factor receptor superfamily, member 1A	--	--	207643_s_at			1.078	Plasma Membrane	transmembrane receptor
VEGFA	7422	vascular endothelial growth factor A	--	--	211527_x_at			1.945	Extracellular Space	growth factor
VIM	7431	vimentin	--	201426_s_at	201426_s_at		1.040	1.659	Cytoplasm	other
VCL	7414	vinculin	--	--	200931_s_at			1.108	Plasma Membrane	enzyme
ZYX	7791	zyxin	--	--	200808_s_at			1.114	Plasma Membrane	other
A1= probes from Non-X vs N comparison
A2= probes from X vs N comparison
A3= probes from PDAC vs N comparison
