# Supplementary material for: Molecular Analysis of Precursor Lesions in Familial Pancreatic Cancer
Source: PLoS One. 2013 Jan 23;8(1):e54830. doi: 10.1371/journal.pone.0054830 (PMC3553106; doi:10.1371/journal.pone.0054830)
Supplement: Table S3 — Fibrosis and stellate cell response. (XLS) [file pone.0054830.s006.xls]

## Sheet: Table S3
Table S3 Fibrosis and stellate cell response
Symbol	Entrez Gene Name		Entrez Gene ID	Affymetrix(A1)	Affymetrix(A2)	Affymetrix(A3#)	Log Ratio(A1)	Log Ratio(A2)	Log Ratio(A3#)	Location	Type(s)
A2M	alpha-2-macroglobulin		2	217757_at	--	--	−1.262			Extracellular Space	transporter
ACTA2	actin, alpha 2, smooth muscle, aorta		59	200974_at	200974_at	200974_at	1.309	2.347	4.442	Cytoplasm	other
AGT	angiotensinogen (serpin peptidase inhibitor, clade A, member 8)		183	--	--	202834_at			1.334	Extracellular Space	other
AGTR1	angiotensin II receptor, type 1		185	--	205357_s_at	--		1.287		Plasma Membrane	G-protein coupled receptor
BCL2	B-cell CLL/lymphoma 2		596	--	207004_at	--		−1.072		Cytoplasm	other
COL1A1	collagen, type I, alpha 1		1277	202310_s_at	202310_s_at	202310_s_at	−1.255	1.203	4.965	Extracellular Space	other
COL1A2	collagen, type I, alpha 2		1278	--	202403_s_at	202404_s_at		2.004	5.182	Extracellular Space	other
COL3A1	collagen, type III, alpha 1		1281	201852_x_at	232458_at	201852_x_at	−1.107	1.134	4.393	Extracellular Space	other
CTGF	connective tissue growth factor		1490	--	209101_at	209101_at		1.494	2.712	Extracellular Space	growth factor
CYP2E1	cytochrome P450, family 2, subfamily E, polypeptide 1		1571	--	209975_at	--		1.869		Cytoplasm	enzyme
EDNRA	endothelin receptor type A		1909	--	--	204464_s_at			1.985	Plasma Membrane	transmembrane receptor
EGF	epidermal growth factor		1950	--	--	206254_at			−1.050	Extracellular Space	growth factor
EGFR	epidermal growth factor receptor		1956	210984_x_at	201983_s_at	--	1.093	1.948		Plasma Membrane	kinase
FAS	Fas (TNF receptor superfamily, member 6)		355	--	204780_s_at	204780_s_at		1.042	1.171	Plasma Membrane	transmembrane receptor
FGFR1	fibroblast growth factor receptor 1		2260	207822_at	--	--	1.027			Plasma Membrane	kinase
FLT1	fms-related tyrosine kinase 1 (vascular endothelial growth factor/vascular permeability factor receptor)		2321	--	--	226498_at			1.503	Plasma Membrane	kinase
FLT4	fms-related tyrosine kinase 4		2324	--	234379_at	--		−1.059		Plasma Membrane	transmembrane receptor
FN1	fibronectin 1		2335	--	--	212464_s_at			4.260	Plasma Membrane	enzyme
ICAM1	intercellular adhesion molecule 1		3383	--	--	202637_s_at			1.860	Plasma Membrane	transmembrane receptor
IGF1	insulin-like growth factor 1 (somatomedin C)		3479	--	209541_at	--		1.442		Extracellular Space	growth factor
IGFBP3	insulin-like growth factor binding protein 3		3486	--	210095_s_at	210095_s_at		1.292	4.204	Extracellular Space	other
IGFBP4	insulin-like growth factor binding protein 4		3487	--	201508_at	201508_at		1.887	2.097	Extracellular Space	other
IGFBP5	insulin-like growth factor binding protein 5		3488	--	211959_at	211959_at		1.728	3.310	Extracellular Space	other
IL1R1	interleukin 1 receptor, type I		3554	--	--	202948_at			1.283	Plasma Membrane	transmembrane receptor
IL4R	interleukin 4 receptor		3566	--	--	203233_at			1.091	Plasma Membrane	transmembrane receptor
IL6	interleukin 6 (interferon, beta 2)		3569	--	205207_at	--		1.269		Extracellular Space	cytokine
MMP1	matrix metallopeptidase 1 (interstitial collagenase)		4312	--	204475_at	204475_at		3.750	2.049	Extracellular Space	peptidase
MMP2	matrix metallopeptidase 2 (gelatinase A, 72kDa gelatinase, 72kDa type IV collagenase)		4313	--	201069_at	201069_at		1.813	2.727	Extracellular Space	peptidase
MMP9	matrix metallopeptidase 9 (gelatinase B, 92kDa gelatinase, 92kDa type IV collagenase)		4318	--	--	203936_s_at			1.812	Extracellular Space	peptidase
MYH10	myosin, heavy chain 10, non-muscle		4628	--	--	212372_at			1.291	Cytoplasm	other
MYH13	myosin, heavy chain 13, skeletal muscle		8735	208208_at	208208_at	--	−1.068	−1.580		Cytoplasm	other
MYH14	myosin, heavy chain 14, non-muscle		79784	--	217660_at	--		−1.234		Extracellular Space	other
MYL9	myosin, light chain 9, regulatory		10398	--	201058_s_at	201058_s_at		1.583	3.184	Cytoplasm	other
PDGFA	platelet-derived growth factor alpha polypeptide		5154	--	205463_s_at	--		−1.043		Extracellular Space	growth factor
PDGFC	platelet derived growth factor C		56034	--	--	222719_s_at			1.778	Extracellular Space	growth factor
PDGFRA	platelet-derived growth factor receptor, alpha polypeptide		5156	--	203131_at	203131_at		1.739	1.821	Plasma Membrane	kinase
PDGFRB	platelet-derived growth factor receptor, beta polypeptide		5159	--	--	202273_at			1.545	Plasma Membrane	kinase
PGF	placental growth factor		5228	--	209652_s_at	--		−1.028		Extracellular Space	growth factor
STAT1	signal transducer and activator of transcription 1, 91kDa		6772	200887_s_at	--	--	−1.157			Nucleus	transcription regulator
TGFB1	transforming growth factor, beta 1		7040	--	--	203085_s_at			1.530	Extracellular Space	growth factor
TGFBR1	transforming growth factor, beta receptor 1		7046	--	--	224793_s_at			1.575	Plasma Membrane	kinase
TGFBR2	transforming growth factor, beta receptor II (70/80kDa)		7048	--	208944_at	--		1.033		Plasma Membrane	kinase
TIMP1	TIMP metallopeptidase inhibitor 1		7076	--	201666_at	201666_at		1.213	3.182	Extracellular Space	other
TIMP2	TIMP metallopeptidase inhibitor 2		7077	--	231579_s_at	231579_s_at		1.271	2.439	Extracellular Space	other
TNFRSF1A	tumor necrosis factor receptor superfamily, member 1A		7132	--	--	207643_s_at			1.078	Plasma Membrane	transmembrane receptor
VCAM1	vascular cell adhesion molecule 1		7412	203868_s_at	--	--	−1.069			Plasma Membrane	other
VEGFA	vascular endothelial growth factor A		7422	--	--	211527_x_at			1.945	Extracellular Space	growth factor
A1= probes from Non-X vs N comparison
A2= probes from X vs N comparison
A3= probes from PDAC vs N comparison
