# Supplementary material for: Molecular Analysis of Precursor Lesions in Familial Pancreatic Cancer
Source: PLoS One. 2013 Jan 23;8(1):e54830. doi: 10.1371/journal.pone.0054830 (PMC3553106; doi:10.1371/journal.pone.0054830)
Supplement: Table S4 — Comparison with published sporadic PanIN gene expression profiles. (XLS) [file pone.0054830.s007.xls]

## Sheet: Table S4
Table S4 Comparison with published sporadic PanIN gene expression profiles
Non-X vs N	Number of common genes (%)	Common genes
PanIN1b*	3/42 (7)	AGR2, S100P, GADD45B
PanIN2*	7/364 (1.9)	AGR2, EIF4EBP1, GADD45B, JSRP1, S100P, TFF1, EGR1
PanIN3*	16/485 (3.2)	ALKBH7, BAT2D1, CCT4, COPS2, DARS, DPT, EBF4, EGR1, JSRP1, MMP7, NME2, OAZ1, QARS, SLC20A2, S100P, SSR3
PanIN1b/2#	18/151 (11.9)	AGR2, CAP1, C4B, EIF3CL, GADD45GIP1, IFI6, NME1, PGM1, RBP1, S100P, TFF1, CYR61, FXYD3, CCT3, EIF4A1, A2M, STK19P, SGK1
X vs N
PanIN1b*	10/42 (23.8)	AGR2, S100P,TFF2, PGC, BCAT2, ACRBP, DHRS2, TCN1, DUSP6, PNLIPRP2
PanIN2*	52/364 (14.2)	AGR2, ALDH2, APOBEC2, APRT, ASAP2, ATP8B2, BMPR2, C1orf21, CCDC64, CDK2AP2, CDK6, CRISPLD2, DDC, DHRS2, DLC1, EGR1, EIF4EBP1, ESYT2, FOXO3, FOXP1, GEM, GPRC5A, GRB10, HMGB1, HM13, IGFBP4, IGFBP5, IQCC, JSRP1, LENG3, LGALS4, MAML2, MAFF, MARCKSL1, MED26, MGAT2, MAX, NEBL, PNLIPRP2, POLL, PTAFR, PPP1R12C, RAB34, S100P, STEAP3, SQLE, TFF1, TNS1, USH1C, VPS33A, ZBTB7A, TSPAN1, PALM2-AKAP2
PanIN3*	71/485 (14.6)	ADIPOQ, AK3, ALKBH7, ANXA1, ATP8B2, APOBEC2, AQP8, ATXN2L, BARD1, BASP1, BAT2D1, BMPR2, BNIP3, C11orf54, C1orf21, C1orf58, CCDC64, CCT4, CDK2AP2, CPD, CRISPLD2, DARS, DHRS2, DPT, EBF4, EGR1, FMO5, GARS, HEPH, HMGB1, HSD17B8, IDH3G, IGFBP4, IGFBP7, IL6ST, IPO5, ITGB4, ITGBL1, JSRP1, KLF13, LUM, MMP1, MPRIP, NME, NPAS1, PSDHGA10, PSDHGA11, PSDHGA3, PSDHGA8, PSDHGB7, PCDHGC5, PDE4DIP, PIK3CD, PNLIPR…
PanIN1b/2#	52/151 (34.4)	ABCB1,ADAMTS1, AGR2, AMBP, ASAP2, C10orf116, C4B, C10orf116, CAPN5, CFH, CRISP3, CTSE, CYR61, DDOST, DOK1, EIF4A1, FXYD2, FXYD3, GCNT3, GOLM1, GPRC5A, IGKC, IDS, KCNN4, KLF4, LYZ, LIMA1, MLPH, NME1, NNMT, NQO1, PGC, PGM1, PRSS1, PRSS2, RAB26, RBP1, REG3A, S100A6, S100P, SFN, SLC12A2, SND1, SSR4, STK19P, SULT1C2, TFF1, TFF2, TM4SF4, TM4SF1, TSPAN1, VIM
*Data from Bucholtz et al
# Data from Prasad et al
