# Supplementary material for: Molecular Analysis of Precursor Lesions in Familial Pancreatic Cancer
Source: PLoS One. 2013 Jan 23;8(1):e54830. doi: 10.1371/journal.pone.0054830 (PMC3553106; doi:10.1371/journal.pone.0054830)
Supplement: Table S5 — Comparison of non-X (A) and PanIN-X samples (B) to PanIN proteomics data. (XLS) [file pone.0054830.s008.xls]

## Sheet: Tables S5AB
Table S5A Comparison of non-X PanIN samples to PanIN proteomics data (Sheng et al, 2009)
Gene	Entrez Gene Name
ACTA2	actin, alpha 2, smooth muscle, aorta
AGR2	anterior gradient homolog 2 (Xenopus laevis)
AHCY	adenosylhomocysteinase
ARF1	ADP-ribosylation factor 1
C3	complement component 3
C4B	complement component 4B (Chido blood group)
CANX	calnexin
CAP1	CAP, adenylate cyclase-associated protein 1 (yeast)
CLTC	clathrin, heavy chain (Hc)
COL1A1	collagen, type I, alpha 1
COL3A1	collagen, type III, alpha 1
COPB2	coatomer protein complex, subunit beta 2 (beta prime)
GADD45GIP1	growth arrest and DNA-damage-inducible, gamma interacting protein 1
GDI2	GDP dissociation inhibitor 2
HBA2	hemoglobin, alpha 1
HBB	hemoglobin, beta
HLA-A	major histocompatibility complex, class I, A
HLA-B	major histocompatibility complex, class I, B
HLA-DRA	major histocompatibility complex, class II, DR alpha
HSP90AA1	heat shock protein 90kDa alpha (cytosolic), class A member 1
HSPA5	heat shock 70kDa protein 5 (glucose-regulated protein, 78kDa)
HSPA8	heat shock 70kDa protein 8
HSPB1	heat shock 27kDa protein 1
HSPD1	heat shock 60kDa protein 1 (chaperonin)
MARCKS	myristoylated alanine-rich protein kinase C substrate
MUC5AC	mucin 5AC, oligomeric mucus/gel-forming
MUC5B	mucin 5AC, oligomeric mucus/gel-forming
NME1	non-metastatic cells 1, protein (NM23A) expressed in
NONO	non-POU domain containing, octamer-binding
OLFM4	olfactomedin 4
PCBP2	poly(rC) binding protein 2
PDIA3	protein disulfide isomerase family A, member 3
PGM1	phosphoglucomutase 1
PTMA	prothymosin, alpha
RAB2A	RAB2A, member RAS oncogene family
RBMX	RNA binding motif protein, X-linked
RPN1	ribophorin I
S100P	S100 calcium binding protein P
SELENBP1	selenium binding protein 1
SERPINA1	serpin peptidase inhibitor, clade A (alpha-1 antiproteinase, antitrypsin), member 1
SERPINA3	serpin peptidase inhibitor, clade A (alpha-1 antiproteinase, antitrypsin), member 3
SYNCRIP	synaptotagmin binding, cytoplasmic RNA interacting protein
TFF1	trefoil factor 1
TPM1	tropomyosin 1 (alpha)
YWHAB	tyrosine 3-monooxygenase/tryptophan 5-monooxygenase activation protein, beta polypeptide
YWHAZ	tyrosine 3-monooxygenase/tryptophan 5-monooxygenase activation protein, zeta polypeptide
Table S5B Comparison of PanIN-X samples to PanIN proteomics data (Sheng et al, 2009)
Gene	Entrez Gene Name
ACTA2	actin, alpha 2, smooth muscle, aorta
ACTB	actin, beta
AGR2	anterior gradient homolog 2 (Xenopus laevis)
AGR3	anterior gradient homolog 3 (Xenopus laevis)
AHCY	adenosylhomocysteinase
AHNAK	AHNAK nucleoprotein
AKR1B10	aldo-keto reductase family 1, member B10 (aldose reductase)
ALB	albumin
ALDH2	aldehyde dehydrogenase 2 family (mitochondrial)
AMBP	alpha-1-microglobulin/bikunin precursor
ANXA1	annexin A1
ANXA2	annexin A2
APRT	adenine phosphoribosyltransferase
ARF1	ADP-ribosylation factor 1
ASPH	aspartate beta-hydroxylase
ATP2A2	ATPase, Ca++ transporting, cardiac muscle, slow twitch 2
ATP5D	ATP synthase, H+ transporting, mitochondrial F1 complex, delta subunit
C1orf116	chromosome 1 open reading frame 116
CA2	carbonic anhydrase II
CALD1	caldesmon 1
CANX	calnexin
CAPNS1	calpain, small subunit 1
CAST	calpastatin
CCT4	chaperonin containing TCP1, subunit 4 (delta)
CFL1	cofilin 1 (non-muscle)
CLU	clusterin
COL1A1	collagen, type I, alpha 1
COL1A2	collagen, type I, alpha 2
COL3A1	collagen, type III, alpha 1
COL6A2	collagen, type VI, alpha 2
COPB2	coatomer protein complex, subunit beta 2 (beta prime)
COPZ1	coatomer protein complex, subunit zeta 1
CPA1	carboxypeptidase A1 (pancreatic)
CSDA	cold shock domain protein A
CTSC	cathepsin C
DDAH2	dimethylarginine dimethylaminohydrolase 2
DDOST	dolichyl-diphosphooligosaccharide--protein glycosyltransferase
DPYSL2	dihydropyrimidinase-like 2
EEF1B2	eukaryotic translation elongation factor 1 beta 2
ENDOD1	endonuclease domain containing 1
ERP27	endoplasmic reticulum protein 27
FASN	fatty acid synthase
FBN1	fibrillin 1
GATM	glycine amidinotransferase (L-arginine:glycine amidinotransferase)
GNAS	GNAS complex locus
GOLM1	golgi membrane protein 1
GSN	gelsolin
HBB	hemoglobin, beta
HEBP2	heme binding protein 2
HINT1	histidine triad nucleotide binding protein 1
HIST1H2AD	histone cluster 1, H2ad
HSP90AA1	heat shock protein 90kDa alpha (cytosolic), class A member 1
HSPA5	heat shock 70kDa protein 5 (glucose-regulated protein, 78kDa)
HSPA8	heat shock 70kDa protein 8
HSPD1	heat shock 60kDa protein 1 (chaperonin)
IGFBP2	insulin-like growth factor binding protein 2, 36kDa
IGHA1	immunoglobulin heavy constant alpha 1
IGKC	immunoglobulin kappa constant
IGL@	immunoglobulin lambda locus
KRT19	keratin 19
LBH	limb bud and heart development homolog (mouse)
LCN2	lipocalin 2
LDHB	lactate dehydrogenase B
LGALS3BP	lectin, galactoside-binding, soluble, 3 binding protein
LGALS4	lectin, galactoside-binding, soluble, 4
LMNA	lamin A/C
LUM	lumican
LYZ	lysozyme
MARCKSL1	MARCKS-like 1
MATR3	matrin 3
MLPH	melanophilin
MSN	moesin
MUC5AC	mucin 5AC, oligomeric mucus/gel-forming
MUC6	mucin 6, oligomeric mucus/gel-forming
MYH14	myosin, heavy chain 14, non-muscle
NME1	non-metastatic cells 1, protein (NM23A) expressed in
OGN	osteoglycin
OLFM4	olfactomedin 4
P4HB	prolyl 4-hydroxylase, beta polypeptide
PARP1	poly (ADP-ribose) polymerase 1
PCBD1	pterin-4 alpha-carbinolamine dehydratase/dimerization cofactor of hepatocyte nuclear factor 1 alpha
PCBP2	poly(rC) binding protein 2
PDIA2	protein disulfide isomerase family A, member 2
PDIA4	protein disulfide isomerase family A, member 4
PDIA6	protein disulfide isomerase family A, member 6
PDLIM1	PDZ and LIM domain 1
PGBD5	piggyBac transposable element derived 5
PGM1	phosphoglucomutase 1
PIGR	polymeric immunoglobulin receptor
PPIB	peptidylprolyl isomerase B (cyclophilin B)
PPP1R1B	protein phosphatase 1, regulatory (inhibitor) subunit 1B
PRDX1	peroxiredoxin 1
PRKAR2A	protein kinase, cAMP-dependent, regulatory, type II, alpha
PTMA	prothymosin, alpha
PTRF	polymerase I and transcript release factor
RAB2A	RAB2A, member RAS oncogene family
RAB3D	RAB3D, member RAS oncogene family
RPL18A	ribosomal protein L18a
RPLP0	ribosomal protein, large, P0
RPS21	ribosomal protein S21
RRBP1	ribosome binding protein 1 homolog 180kDa (dog)
RTN4	reticulon 4
S100A6	S100 calcium binding protein A6
S100P	S100 calcium binding protein P
SELENBP1	selenium binding protein 1
SERPINA3	serpin peptidase inhibitor, clade A (alpha-1 antiproteinase, antitrypsin), member 3
SERPINF1	serpin peptidase inhibitor, clade F (alpha-2 antiplasmin, pigment epithelium derived factor), member 1
SFN	stratifin
SLC12A2	solute carrier family 12 (sodium/potassium/chloride transporters), member 2
SLC25A5	solute carrier family 25 (mitochondrial carrier; adenine nucleotide translocator), member 5
SND1	staphylococcal nuclease and tudor domain containing 1
SPTAN1	spectrin, alpha, non-erythrocytic 1 (alpha-fodrin)
SPTBN1	spectrin, beta, non-erythrocytic 1
SSR4	signal sequence receptor, delta (translocon-associated protein delta)
TAGLN	transgelin
TAX1BP3	Tax1 (human T-cell leukemia virus type I) binding protein 3
TFF1	trefoil factor 1
TFF2	trefoil factor 2
TGM2	transglutaminase 2 (C polypeptide, protein-glutamine-gamma-glutamyltransferase)
TKT	transketolase
TMED10	transmembrane emp24-like trafficking protein 10 (yeast)
TPM1	tropomyosin 1 (alpha)
TPM2	tropomyosin 2 (beta)
TTLL3	tubulin tyrosine ligase-like family, member 3
TUBA1B	tubulin, alpha 1b
TUBA1C	tubulin, alpha 1c
UBC	ubiquitin C
VILL	villin-like
VIM	vimentin
VPS35	vacuolar protein sorting 35 homolog (S. cerevisiae)
YBX1	Y box binding protein 1
YWHAB	tyrosine 3-monooxygenase/tryptophan 5-monooxygenase activation protein, beta polypeptide
