# Supplementary material for: Molecular Analysis of Precursor Lesions in Familial Pancreatic Cancer
Source: PLoS One. 2013 Jan 23;8(1):e54830. doi: 10.1371/journal.pone.0054830 (PMC3553106; doi:10.1371/journal.pone.0054830)
Supplement: Table S6 — 93 probes representing 76 commonly expressed genes in all PanIN and PDAC samples. (XLS) [file pone.0054830.s009.xls]

## Sheet: Table S6
Table S6 93 probes representing 76 commonly expressed genes in all PanIN and PDAC samples
ProbeID	GenBank	Map	Symbol	Name	PDACvsN (logFold Change)	PDACvsN (adjusted P Value)	XvsN (logFold Change)	XvsN (adjusted P Value)	Non-XvsN (logFold Change)	Non-XvsN (adjusted P Value)
205969_at	NM_001086	3q21.3-q25.2	AADAC	arylacetamide deacetylase (esterase)	-2.96023	8.26195e-10	-2.9245	1.01942e-09	-2.01036	1.89435e-06
200974_at	NM_001613	10q23.3	ACTA2	actin, alpha 2, smooth muscle, aorta	4.44199	2.73176e-07	2.34735	0.000169956	1.30932	0.0434479
209173_at	AF088867	7p21.3	AGR2	anterior gradient homolog 2 (Xenopus laevis)	4.10088	0.000927299	4.85943	6.13606e-05	2.39632	0.0453889
200903_s_at	NM_000687	20cen-q13.1	AHCY	adenosylhomocysteinase	-1.45738	0.000659829	-1.469	0.000185374	-1.28858	0.00373292
241346_at	AW974499	1q23.3	ARHGAP30	Rho GTPase activating protein 30	-1.03595	0.00730199	-2.01631	5.65511e-06	-1.56017	0.000744293
205894_at	NM_000047	Xp22.3	ARSE	arylsulfatase E (chondrodysplasia punctata 1)	-1.82232	0.000214336	-1.24537	0.00177031	-1.1678	0.0135418
205047_s_at	NM_001673	7q21.3	ASNS	asparagine synthetase	-3.10495	8.26195e-10	-3.74575	3.02832e-11	-2.07446	1.91835e-06
217904_s_at	NM_012104	11q23.2-q23.3	BACE1	beta-site APP-cleaving enzyme 1	-2.83718	5.27272e-06	-3.22653	4.84308e-07	-1.00982	0.047495
226517_at	AL390172	12p12.1	BCAT1	branched chain aminotransferase 1, cytosolic	-2.45018	1.4259e-05	-3.35977	1.84382e-07	-1.26372	0.0117498
229778_at	BE326710	12p12.1	C12orf39	chromosome 12 open reading frame 39	-3.33527	1.87877e-09	-3.34374	1.89656e-09	-1.00692	0.00705359
212097_at	AU147399	7q31.1	CAV1	caveolin 1, caveolae protein, 22kDa	1.63333	0.00327536	2.39954	3.42126e-05	1.1878	0.033715
210381_s_at	BC000740	11p15.4	CCKBR	cholecystokinin B receptor	-1.71488	0.00022734	-1.46163	0.000299855	1.1625	0.0101202
234688_x_at	AF141344	17p13.1	CNTROB	centrobin, centrosomal BRCA2 interacting protein	-1.35059	0.00126345	-1.41431	0.000254197	-1.22901	0.00519765
202310_s_at	K01228	17q21.33	COL1A1	collagen, type I, alpha 1	4.96516	7.87307e-10	1.20259	0.00371499	-1.2554	0.0128403
201098_at	NM_004766	3q23	COPB2	coatomer protein complex, subunit beta 2 (beta prime)	-1.13783	0.0132541	-1.49219	0.000594673	-1.41937	0.00555205
203666_at	NM_000609	10q11.1	CXCL12	chemokine (C-X-C motif) ligand 12 (stromal cell-derived factor 1)	-1.6579	0.000878097	-1.77845	0.000146165	-1.18812	0.0164926
209687_at	U19495	10q11.1	CXCL12	chemokine (C-X-C motif) ligand 12 (stromal cell-derived factor 1)	-2.37745	0.000132241	-1.27286	0.00715611	-1.71605	0.00480904
201289_at	NM_001554	1p31-p22	CYR61	cysteine-rich, angiogenic inducer, 61	2.51506	0.000336325	2.32947	0.000203113	1.41127	0.0327123
233850_s_at	AL035460	20p13	EBF4	early B-cell factor 4	-1.00301	0.00722875	-1.61115	4.11792e-05	-1.63574	0.00034113
227404_s_at	AI459194	5q31.1	EGR1	early growth response 1	3.12537	1.40254e-06	2.98045	1.18599e-06	1.59484	0.00385044
200005_at	NM_003753	22q13.1	EIF3D	eukaryotic translation initiation factor 3, subunit D	-1.24144	0.000176669	-1.36301	2.37256e-05	-1.19958	0.00076907
208985_s_at	BC002719	15q21.1	EIF3J	eukaryotic translation initiation factor 3, subunit J	-1.13002	0.00667531	-1.07127	0.00327198	-1.04874	0.0162422
221539_at	AB044548	8p12	EIF4EBP1	eukaryotic translation initiation factor 4E binding protein 1	-1.92743	2.20598e-05	-2.19551	1.89012e-06	-1.17599	0.00523994
201324_at	NM_001423	12p12.3	EMP1	epithelial membrane protein 1	3.03609	9.79329e-06	3.52815	6.39899e-07	2.34697	0.00055526
200843_s_at	NM_004446	1q41-q42	EPRS	glutamyl-prolyl-tRNA synthetase	-1.15821	0.000848237	-1.38915	4.92962e-05	-1.30754	0.000845486
203349_s_at	NM_004454	3q28	ETV5	ets variant 5	-1.74181	9.32627e-06	-1.77589	2.79301e-06	-1.66203	8.31963e-05
204363_at	NM_001993	1p22-p21	F3	coagulation factor III (thromboplastin, tissue factor)	1.36207	0.0150217	1.95291	0.000336046	1.20828	0.0388911
202949_s_at	NM_001450	2q12-q14	FHL2	four and a half LIM domains 2	2.54235	2.12508e-05	2.12324	5.29203e-05	1.07179	0.0383392
241671_x_at	H14782	6p22.3	FLJ22536	hypothetical locus LOC401237	-1.03079	0.00792063	-1.68726	3.97788e-05	-1.30525	0.00294752
202709_at	NM_002023	1q32	FMOD	fibromodulin	1.33783	0.0022206	1.71451	7.76667e-05	1.20091	0.00884492
211696_x_at	AF349114	11p15.5	HBB	hemoglobin, beta	3.22073	0.000448872	3.05962	0.000210708	1.79408	0.0391092
230031_at	AW052044	9q33-q34.1	HSPA5	heat shock 70kDa protein 5 (glucose-regulated protein, 78kDa)	-1.19386	0.000282175	-1.44047	1.39238e-05	-1.26244	0.000506174
208687_x_at	AF352832	11q24.1	HSPA8	heat shock 70kDa protein 8	-1.16226	0.00191383	-1.02739	0.00158518	-1.32963	0.00150735
221891_x_at	AA704004	11q24.1	HSPA8	heat shock 70kDa protein 8	-1.08315	0.00873199	-1.26287	0.000897543	-1.15595	0.00970606
220056_at	NM_021258	1p36.11	IL22RA1	interleukin 22 receptor, alpha 1	-3.23026	1.70007e-06	-3.84017	1.42772e-07	-1.23202	0.0236928
201892_s_at	NM_000884	3p21.2	IMPDH2	IMP (inosine monophosphate) dehydrogenase 2	-1.17906	0.00217208	-1.04014	0.00181055	-1.26966	0.00276961
205483_s_at	NM_005101	1p36.33	ISG15	ISG15 ubiquitin-like modifier	1.30558	0.00387987	-1.22117	0.00207097	-1.44987	0.00348194
219545_at	NM_023930	11q14.1	KCTD14	potassium channel tetramerisation domain containing 14	-1.81728	1.04157e-05	-1.56956	2.10458e-05	-1.24435	0.00153094
225133_at	AA130132	4p14	KLF3	Kruppel-like factor 3 (basic)	1.13675	0.00743824	1.64871	0.00011532	1.0761	0.0160434
224606_at	BG250721	10p15	KLF6	Kruppel-like factor 6	1.56549	0.000439154	1.40111	0.000351269	1.0317	0.0169163
202068_s_at	NM_000527	19p13.3	LDLR	low density lipoprotein receptor	2.88305	0.000214665	3.46508	1.10169e-05	2.56013	0.00164704
227099_s_at	AW276078	11p11.2	LOC387763	hypothetical protein LOC387763	3.9193	3.11323e-06	3.39911	6.96446e-06	1.62038	0.019692
229561_at	AI631690	14q11.2	LRRC16B	leucine rich repeat containing 16B	-1.29264	0.00451847	-2.15635	1.42377e-05	-1.51728	0.00291078
222231_s_at	AK025328	17q21.33	LRRC59	leucine rich repeat containing 59	-1.80624	0.000282406	-1.71752	0.000140287	-1.58321	0.002251
227510_x_at	AL037917	11q13.1	MALAT1	metastasis associated lung adenocarcinoma transcript 1 (non-protein coding)	1.72404	0.0134207	1.67059	0.00603816	1.96655	0.00983126
223494_at	AF307332	10q24.1-q24.3	MGEA5	meningioma expressed antigen 5 (hyaluronidase)	1.68225	0.000194187	1.33785	0.000476714	1.00319	0.018772
241378_at	BF434390	1p36.33	MIB2	mindbomb homolog 2 (Drosophila)	-1.08596	0.00224608	-2.13019	7.86662e-07	-1.34054	0.000965026
201761_at	NM_006636	2p13.1	MTHFD2	methylenetetrahydrofolate dehydrogenase (NADP+ dependent) 2, methenyltetrahydrofolate cyclohydrolase	-1.82711	0.00193294	-1.63217	0.00147065	-1.28606	0.0289523
225673_at	BE908995	19q13.42	MYADM	myeloid-associated differentiation marker	2.81403	8.81663e-06	3.13276	1.04705e-06	1.06508	0.0436372
224823_at	AA526844	3q21	MYLK	myosin light chain kinase	3.0746	6.13073e-06	2.60108	1.62321e-05	1.29326	0.0236237
234989_at	AV699657	11q13.1	NEAT1	nuclear paraspeckle assembly transcript 1 (non-protein coding)	2.41182	0.000199601	2.32023	9.27834e-05	1.16798	0.0499582
223218_s_at	AB037925	3p12-q12	NFKBIZ	nuclear factor of kappa light polypeptide gene enhancer in B-cells inhibitor, zeta	2.14283	0.000190525	3.33495	4.84308e-07	1.40206	0.0110559
208343_s_at	AF146343	1q32.1	NR5A2	nuclear receptor subfamily 5, group A, member 2	-1.29965	0.000805005	-1.49639	6.88575e-05	-1.00414	0.0103039
210174_at	AF228413	1q32.1	NR5A2	nuclear receptor subfamily 5, group A, member 2	-2.61712	9.90455e-08	-2.38336	2.38295e-07	-1.0654	0.00523817
234271_at	AK000063	17q25.1	OTOP2	otopetrin 2	-1.24477	0.000205851	-1.72157	2.03744e-06	-1.38089	0.000253651
201397_at	NM_006623	1p12	PHGDH	phosphoglycerate dehydrogenase	-1.99995	2.07544e-06	-2.24102	2.52325e-07	-1.05848	0.00372032
212680_x_at	BE305165	11q13	PPP1R14B	protein phosphatase 1, regulatory (inhibitor) subunit 14B	-1.36645	5.89063e-05	-2.48159	1.9052e-08	-1.52862	8.31963e-05
220892_s_at	NM_021154	9q21.2	PSAT1	phosphoserine aminotransferase 1	-2.40187	4.29004e-08	-2.08784	2.35497e-07	-1.08129	0.00191414
223062_s_at	BC004863	9q21.2	PSAT1	phosphoserine aminotransferase 1	-3.54075	9.74723e-10	-3.2446	2.48548e-09	-1.83232	6.97172e-05
211373_s_at	U34349	1q31-q42	PSEN2	presenilin 2 (Alzheimer disease 4)	-1.11283	0.00325618	-1.78039	1.39485e-05	-1.00487	0.0110494
203423_at	NM_002899	3q23	RBP1	retinol binding protein 1, cellular	-1.8456	0.000536477	-2.71808	3.03388e-06	-1.03454	0.0414341
207778_at	NM_006508	2p12	REG1P	regenerating islet-derived 1 pseudogene	-3.35793	0.000118453	-4.16823	3.82791e-06	-1.94148	0.0169813
231661_at	BF056837	2p12	REG3G	regenerating islet-derived 3 gamma	-3.43611	0.000211691	-5.00889	1.18599e-06	-3.90623	0.000215678
204351_at	NM_005980	4p16	S100P	S100 calcium binding protein P	4.4749	0.000241515	3.40603	0.000812772	2.29072	0.04275
200802_at	NM_006513	1p13.3-p13.1	SARS	seryl-tRNA synthetase	-1.20388	9.80024e-05	-1.30782	1.42212e-05	-1.16692	0.000432964
200969_at	BG107676	3q25.1	SERP1	stress-associated endoplasmic reticulum protein 1	-1.63794	9.18618e-06	-1.46534	1.25548e-05	-1.01291	0.00294752
202627_s_at	AL574210	7q21.3-q22	SERPINE1	serpin peptidase inhibitor, clade E (nexin, plasminogen activator inhibitor type 1), member 1	2.79534	3.56731e-05	1.24388	0.0109415	1.3261	0.0271297
222258_s_at	AF015043	2q37.1-q37.2	SH3BP4	SH3-domain binding protein 4	-1.01865	0.0162114	-1.14393	0.0027146	-1.00929	0.0245133
56256_at	AA150165	11q23.3	SIDT2	SID1 transmembrane family, member 2	-2.28857	1.87938e-07	-2.14097	2.94981e-07	-1.26276	0.000845486
225491_at	AL157452	11p13-p12	SLC1A2	solute carrier family 1 (glial high affinity glutamate transporter), member 2	-2.3469	5.21847e-08	-2.36486	4.34557e-08	-1.1285	0.00132647
209610_s_at	BF340083	2p15-p13	SLC1A4	solute carrier family 1 (glutamate/neutral amino acid transporter), member 4	-1.70306	3.77121e-06	-1.68403	1.74884e-06	-1.09845	0.00132647
212810_s_at	W72527	2p15-p13	SLC1A4	solute carrier family 1 (glutamate/neutral amino acid transporter), member 4	-1.51249	1.04022e-05	-2.04669	1.51825e-07	-1.46455	8.31963e-05
230494_at	AI671885	2q11-q14	SLC20A1	solute carrier family 20 (phosphate transporter), member 1	3.74148	6.39632e-05	1.67513	0.0143208	2.12814	0.0138995
218725_at	NM_024698	11p15.5	SLC25A22	solute carrier family 25 (mitochondrial carrier: glutamate), member 22	-1.68391	2.76757e-05	-1.48629	3.875e-05	-1.03659	0.00561786
203164_at	BE464756	3q25.31	SLC33A1	solute carrier family 33 (acetyl-CoA transporter), member 1	-1.17478	0.000722687	-1.36242	5.70632e-05	-1.34168	0.000626724
225220_at	BF340290	4q26	SNHG8	small nucleolar RNA host gene 8 (non-protein coding)	-1.58065	0.000273033	-1.06625	0.00236354	-1.44725	0.00155346
243621_at	AA398583	17q11.2	SPACA3	sperm acrosome associated 3	-1.11403	0.00236575	-1.66183	1.96535e-05	-1.05661	0.00647467
217790_s_at	NM_007107	3q25.31	SSR3	signal sequence receptor, gamma (translocon-associated protein gamma)	-1.17273	0.000117847	-1.0404	0.000123695	-1.05204	0.000958157
205009_at	NM_003225	21q22.3	TFF1	trefoil factor 1	3.54104	0.00853921	4.32225	0.000594387	3.22431	0.0221813
201110_s_at	NM_003246	15q15	THBS1	thrombospondin 1	1.93875	0.000549505	2.1334	6.98949e-05	1.12099	0.0367069
212048_s_at	AW245400	1p35.1	YARS	tyrosyl-tRNA synthetase	-1.41752	1.59269e-05	-1.73332	6.00704e-07	-1.02467	0.00136301
204018_x_at	NM_000558	NA	NA	NA	3.98304	1.04022e-05	4.05479	3.2931e-06	2.46088	0.0032102
209458_x_at	AF105974	NA	NA	NA	3.54095	0.000309952	3.52285	0.000102467	1.91985	0.037206
214027_x_at	AA889653	NA	NA	NA	-1.16433	0.00206723	-1.73368	1.62321e-05	-1.00404	0.0103051
214414_x_at	T50399	NA	NA	NA	3.32556	0.000214329	4.28878	4.84578e-06	1.99001	0.0194489
217225_x_at	AL512687	NA	NA	NA	-1.78066	4.59898e-06	-2.20997	1.84382e-07	-1.1452	0.00147034
217414_x_at	V00489	NA	NA	NA	3.77804	8.28168e-06	3.98294	1.74884e-06	2.17699	0.00423333
222861_x_at	NM_012168	NA	NA	NA	-1.00355	0.0220662	-1.27439	0.00165549	-1.1817	0.0136014
234675_x_at	AK027219	NA	NA	NA	1.01797	0.017561	2.18028	9.86204e-06	1.36883	0.0045504
235716_at	AW157450	NA	NA	NA	1.88857	0.0055739	1.74876	0.00323641	1.7143	0.0160592
236277_at	H23551	NA	NA	NA	-1.50727	0.000768316	-1.15216	0.00213498	1.08168	0.0150411
241227_at	AI654982	NA	NA	NA	-1.34252	0.00872485	-1.89509	0.000177356	-1.76869	0.00260906
242987_x_at	AI362764	NA	NA	NA	-1.04096	0.00461653	-2.03348	2.4811e-06	-1.7695	0.000139939
NA= not available
